# Supplementary material for: Sevoflurane increases locomotion activity in mice
Source: PLoS One. 2019 May 21;14(5):e0206649. doi: 10.1371/journal.pone.0206649 (PMC6528997; doi:10.1371/journal.pone.0206649)
Supplement: S1 File — Raw data of all experiments showing in the figures. (XLSX) [file pone.0206649.s001.xlsx]

## Sheet: Sheet1
Data for Fig 1:
	Control		Sevoflurane
V (cm/min)	Mean	SEM	Mean	SEM
Baseline	124.088	13.0892	104.662	7.26355
Induction	110.332	21.6447	215.296	17.7051
Recovery	99.2961	15.5157	50.2079	8.2277
Distance (cm)
Baseline	298.179	25.7584	278.935	62.2753
Induction	309.254	49.2517	447.958	58.2634
Recovery	270.917	39.2638	165.908	49.2635
Data for Fig 2:
Induction	Normalized V	SEM
Sevo 2%	1.65	0.47
Sevo 3%	1.76	0.32
Sevo 4%	1.83	0.54
Recovery
Sevo 2%	0.52	0.32
Sevo 3%	0.46	0.21
Sevo 4%	0.42	0.29
Data for Fig 3:	Control		Sevoflurane
Food Intake (g)	Mean	SEM	Mean	SEM
24h	3.562	0.46978	2.225	0.45003
48h	5.146	0.29243	4.19167	0.26961
72h	6.226	0.26233	6.35667	0.50695
96h	5.634	0.3132	5.65667	0.28721
Body weight (g)
24h	0.708	0.34806	0.08667	0.38962
48h	0.536	0.21568	0.185	0.12521
72h	0.296	0.12687	0.53167	0.21954
96h	0.494	0.23231	0.555	0.09591
Data for Fig. 4:	Normalized V		Normalized Distance
	Mean	SEM	Mean	SEM
WT	1.76211	0.34402	1.6281	0.476
AD	3.29798	0.37343	2.9163	0.47254
